# Supplementary material for: Kupffer cells ameliorate hepatic insulin resistance induced by high-fat diet rich in monounsaturated fatty acids: the evidence for the involvement of alternatively activated macrophages
Source: Nutr Metab (Lond). 2012 Mar 22;9:22. doi: 10.1186/1743-7075-9-22 (PMC3348013; doi:10.1186/1743-7075-9-22)
Supplement: Additional file 4 — Weight of the experimental animals. Yelow fields highlits the days of GdCl3 treatment. EWAT epididymal fat pad. [file 1743-7075-9-22-S4.XLSX]

## Sheet: List1
Suppl 4
Weight of the experimental animals. Yelow fields highlits the days of GdCl3 treatment.
EWAT epididymal fat pad.
day of experiment		0	7		14		21		25	27	28
diet	animal no.	weight	weight	gain	weight	gain	weight	gain	weight	weight	weight	gain	EWAT
		(g)	(g)	per week	(g)	per week	(g)	per week	(g)	(g)	(g)	per week	(g)
GdCl3 administration		-	-		-		-		-	-	-
SD	1	278	292	14	307	2.14286	321	14	330	339	338	17	4.34	decapitated in	starved state
	2	274	293	19	305	12	319	14	327	336	334	15	4.1
	3	280	299	19	316	17	327	11	336	341	339	12	3.7
	4	294.5	315	20.5	327	12	339	12	347	351	351	12	5.63
	5	285	300	15	316	16	329	13	337	346	345	16	4.28
	6	279	294	15	307	13	319	12	326	332	332	13	3.9
	7	278	290	12	301	11	317	16	324	328	329	12	5.3	decapitated in	fed state
	8	310	326	16	340	14	351	11	359	364	364	13	4.7
	9	305	325	20	338	13	350	12	357	362	362	12	4.2
	10	279	292	13	305	13	318	13	327	333	332	14	3.9
	11	281	296	15	311	15	324	13	332	336	337	13	4.1
	12	286	303	17	321	18	333	12	343	347	347	14	4.9
mean		285.792	302.083	16.2917	316.167	13.0119	328.917	12.75	337.083	342.917	342.5	13.5833	4.42083
s.d.		11.4444	12.8379	2.79982	13.0023	4.03255	12.0564	1.42223	12.0035	11.5007	11.5955	1.67649	0.594344
s.e.		3.30764	3.71036	0.809198	3.7579	1.16548	3.4845	0.411048	3.46921	3.32389	3.35129	0.484534	0.171776
day of experiment		0	7		14		21		25	27	28
diet	animal no.	weight	weight	gain	weight	gain	weight	gain	weight	weight	weight	gain	EWAT
		(g)	(g)	per week	(g)	per week	(g)	per week	(g)	(g)	(g)	per week	(g)
GdCl3 administration		-	-		-		-		+	+	-
SD + GdCl3	13	289	302	13	317	15	329	12	338	343	342	13	4.3	decapitated in	starved state
	14	276	291	15	305	14	318	13	327	336	335	17	4.1
	15	281	295	14	310	15	321	11	330	334	334	13	3.9
	16	275	292	17	303	11	319	16	328	331	330	11	3.8
	17	285	304	19	320	16	332	12	341	348	346	14	5.4
	18	291	307	16	320	13	334	14	343	347	347	13	4.4
	19	275	292	17	308	16	322	14	331	336	336	14	4.5	decapitated in	fed state
	20	278	289	11	305	16	321	16	329	332	334	13	4.5
	21	284	301	17	315	14	328	13	339	340	342	14	4.8
	22	279	293	14	308	15	321	13	331	335	337	16	5.1
	23	287	302	15	314	12	325	11	335	340	340	15	3.9
	24	276	290	14	304	14	317	13	325	330	332	15	4.4
mean		281.333	296.5	15.1667	310.75	14.25	323.917	13.1667	333.083	337.667	337.917	14	4.425
s.d.		5.71017	6.25954	2.16725	6.22495	1.60255	5.61586	1.64225	5.93079	5.98989	5.45158	1.59545	0.488272
s.e.		1.65034	1.80912	0.626373	1.79912	0.463166	1.62308	0.474637	1.7141	1.73118	1.5756	0.461112	0.141119
day of experiment		0	7		14		21		25	27	28
diet	animal no.	weight	weight	gain	weight	gain	weight	gain	weight	weight	weight	gain	EWAT
		(g)	(g)	per week	(g)	per week	(g)	per week	(g)	(g)	(g)	per week	(g)
GdCl3 administration		-	-		-		-		-	-	-
HF	25	271	296	25	324	28	344	20	358	366	365	21	6.5	decapitated in	starved state
	26	279	303	24	330	27	354	24	368	376	374	20	6
	27	273	306	33	334	28	360	26	375	387	386	26	5.8
	28	265	291	26	318	27	345	27	360	368	368	23	7.9
	29	275	301	26	325	24	345	20	359	371	369	24	6.5
	30	284	309	25	330	21	356	26	369	384	383	27	7.3
	31	271	298	27	325	27	350	25	364	378	380	30	5.8	decapitated in	fed state
	32	272	299	27	325	26	348	23	362	371	372	24	6.4
	33	256	280	24	305	25	329	24	345	357	360	31	6.9
	34	267	295	28	321	26	345	24	359	374	376	31	5.7
	35	276	301	25	323	22	351	28	367	378	378	27	5.8
	36	261	289	28	313	24	338	25	352	360	361	23	6.2
mean		270.833	297.333	26.5	322.75	25.4167	347.083	24.3333	361.5	372.5	372.667	25.5833	6.4
s.d.		7.7205	7.92388	2.46798	7.88699	2.2747	8.26227	2.46183	8.01703	8.94935	8.37022	3.72847	0.680908
s.e.		2.23136	2.29014	0.713288	2.27948	0.657427	2.38794	0.711512	2.31706	2.58652	2.41914	1.07759	0.196794
day of experiment		0	7		14		21		25	27	28
diet	animal no.	weight	weight	gain	weight	gain	weight	gain	weight	weight	weight	gain	EWAT
		(g)	(g)	per week	(g)	per week	(g)	per week	(g)	(g)	(g)	per week	(g)
GdCl3 administration		-	-		-		-		+	+	-
HF + GdCl3	37	257	287	30	310	23	332	22	346	360	360	28	7.4	decapitated in	starved state
	38	286	311	25	339	28	365	26	379	391	389	24	6.6
	39	279	310	31	336	26	360	24	373	384	383	23	6.5
	40	280	305	25	331	26	359	28	371	386	384	25	6.4
	41	265	295	30	320	25	345	25	360	371	370	25	6.5
	42	261	290	29	313	23	337	24	351	363	361	24	5.8
	43	270	293	23	317	24	342	25	357	370	371	29	6.1	decapitated in	fed state
	44	266	295	29	318	23	334	16	348	360	357	23	7.2
	45	270	301	31	326	25	344	18	358	370	369	25	5.8
	46	261	287	26	311	24	338	27	351	365	362	24	5.9
	47	274	299	25	330	31	355	25	370	378	378	23	6.2
	48	265	295	30	321	26	342	21	357	366	365	23	6.9
mean		269.5	297.333	27.8333	322.667	25.3333	346.083	23.4167	360.083	372	370.75	24.6667	6.44167
s.d.		8.77496	8.11657	2.82307	9.68911	2.34844	10.9914	3.57919	10.7658	10.4447	10.5497	1.96946	0.524765
s.e.		2.53612	2.34583	0.815915	2.80032	0.678739	3.1767	1.03445	3.11149	3.01869	3.04904	0.569209	0.151666
